# Supplementary material for: Caribbean Corals in Crisis: Record Thermal Stress, Bleaching, and Mortality in 2005
Source: PLoS One. 2010 Nov 15;5(11):e13969. doi: 10.1371/journal.pone.0013969 (PMC2981599; doi:10.1371/journal.pone.0013969)
Supplement: Figure S1 — Sea surface temperature during the 2005 Caribbean bleaching event. Sea surface temperature (SST) averaged across the 0.5-degree pixels that contained or were nearest Caribbean reef locations (bounded by 35°N, 55°W, 5°N and the coast of the Americas). The ‘+’ symbols indicate the average climatological temperature during each month and the dashed line shows the maximum of these, an indication of the expected warmest (usually summer) temperature. The SST trace shows that, on average, temperatures around Caribbean reefs exceeded climatological values by close to 1°C for a period of more than four months. The magnitude and extended duration of the basin-wide thermal anomaly resulted in widespread coral bleaching and lowered the ability of corals to resist other disease conditions. (0.69 MB ZIP) [file pone.0013969.s001.zip]

Archive with 1 entries (1 files):
- FigureS2_10-PONE-RA-17391R1.mp4
